# Supplementary material for: Multivariate Analysis of the Influence of Microfiltration and Pasteurisation on the Quality of Beer during Its Shelf Life
Source: Foods. 2023 Dec 29;13(1):122. doi: 10.3390/foods13010122 (PMC10778496; doi:10.3390/foods13010122)
Supplement: Supplementary file 1 [file foods-13-00122-s001.zip]

Archive with 1 entries (1 files):
- foods-2727245-supplementary.pdf
